# Supplementary material for: Virtual Embodiment of White People in a Black Virtual Body Leads to a Sustained Reduction in Their Implicit Racial Bias
Source: Front Hum Neurosci. 2016 Nov 29;10:601. doi: 10.3389/fnhum.2016.00601 (PMC5126081; doi:10.3389/fnhum.2016.00601)
Supplement: Supplementary file 2 [file DataSheet1.XLS]

## Sheet: Sheet1
ID	Condition	Teacher	Exposures	Trial	Age	Race	Gender	Education	Occupation	Programming	VRExperience	Games	GameTime	VRBody	Mirror	Features	TwoBodies	Agency	PreIAT	PostIAT	PostIAT-PreIAT
1	1	0	1	1	20	1	1	1	3	2	1	2	1	3	3	2	-3	3	0.5924	0.831822	0.239422
2	1	0	3	1	21	1	1	1	1	1	2	2	1	1	1	-3	-3	2	0.5646	0.0217	-0.5429
2	1	0	3	2	21	1	1	1	1	1	2	2	1	-1	-1	-3	-3	2	0.5646	0.0217	-0.5429
2	1	0	3	3	21	1	1	1	1	1	2	2	1	-1	-2	-3	-1	2	0.5646	0.0217	-0.5429
3	1	0	1	1	19	1	1	2	1	4	6	3	2	2	1	-1	-1	3	0.5529	0.666468	0.113568
4	1	0	1	1	21	1	1	2	1	2	7	2	0	2	2	-1	2	2	0.425	0.69992	0.27492
5	1	0	1	1	22	1	1	2	1	2	4	2	1	2	2	-1	-1	2	0.4395	0.905158	0.465658
6	1	0	1	1	18	1	1	2	1	1	1	0	0	2	2	1	-1	2	0.608452	0.785987	0.177535
7	1	0	1	1	18	1	1	2	1	1	1	4	2	2	2	1	-1	2	0.7158	0.9481	0.2323
8	0	0	1	1	20	1	1	1	3	3	5	4	3	2	2	-3	-2	3	0.7265	0.5637	-0.1628
9	0	0	1	1	21	1	1	2	1	1	2	2	1	1	-1	-2	-2	2	0.6559	0.3669	-0.289
10	0	0	1	1	24	1	1	2	3	1	3	2	1	1	2	-3	-3	2	0.6349	0.5774	-0.0575
11	1	0	1	1	18	1	1	2	1	4	5	2	1	2	2	0	1	3	0.6228	0.0549	-0.5679
12	1	0	1	1	19	1	1	2	1	3	3	4	2	2	-1	2	-2	3	0.8537	0.4833	-0.3704
13	1	0	1	1	22	1	1	1	1	1	5	2	1	3	2	-2	-3	3	0.1333	0.7017	0.5684
14	0	0	1	1	30	1	1	1	1	1	1	1	1	3	2	2	0	3	0.4721	0.4428	-0.0293
15	0	0	1	1	20	1	1	1	1	1	1	2	2	1	0	-3	-2	2	0.0982	0.2246	0.1264
16	0	0	2	1	19	1	1	1	3	2	1	7	6	3	3	-3	2	3	1.0525	0.8098	-0.2427
16	0	0	2	2	19	1	1	1	3	2	1	7	6	3	3	-3	2	3	1.0525	0.8098	-0.2427
17	0	0	1	1	18	1	1	1	1	3	1	3	3	2	2	-3	-3	3	-0.2422	-0.4262	-0.184
18	0	0	1	1	18	1	1	2	1	3	1	2	1	3	2	-1	1	3	0.2186	0.3287	0.1101
19	1	0	2	1	20	1	1	1	1	1	4	1	1	-1	1	-1	0	1	0.6556	0.9984	0.3428
19	1	0	2	2	20	1	1	1	1	1	4	1	1	1	1	-1	-1	2	0.6556	0.9984	0.3428
20	0	0	1	1	20	1	1	1	1	3	6	1	1	-1	2	-3	1	2	0.7838	0.8807	0.0969
21	1	0	2	1	21	1	1	2	1	1	3	2	0	2	3	1	-2	2	0.978799	0.5254	-0.453399
21	1	0	2	2	21	1	1	2	1	1	3	2	0	2	2	1	-1	3	0.978799	0.5254	-0.453399
22	1	0	2	1	19	1	1	2	1	2	2	2	2	-1	-2	-2	-3	3	0.478456	0.5884	0.109944
22	1	0	2	2	19	1	1	2	1	2	2	2	2	-2	-2	1	-1	2	0.478456	0.5884	0.109944
23	1	0	1	1	22	1	1	2	2	1	1	1	1	3	3	-1	3	3	0.41077	0.568727	0.157957
24	0	0	2	1	20	1	1	2	1	1	3	2	1	2	2	-3	0	2	0.682374	0.7938	0.111426
24	0	0	2	2	20	1	1	2	1	1	3	2	1	2	2	-2	0	2	0.682374	0.7938	0.111426
25	0	0	2	1	21	1	1	2	1	1	1	2	1	2	1	0	-1	2	0.637	-0.2551	-0.8921
25	0	0	2	2	21	1	1	2	1	1	1	2	1	2	2	0	-1	3	0.637	-0.2551	-0.8921
26	0	0	2	1	21	1	1	2	1	1	3	3	2	1	1	-1	-1	3	1.0217	0.8033	-0.2184
26	0	0	2	2	21	1	1	2	1	1	3	3	2	1	1	-1	-1	2	1.0217	0.8033	-0.2184
27	0	0	2	1	21	1	1	2	1	1	3	2	1	2	3	1	-2	3	0.840847	0.1895	-0.651347
27	0	0	2	2	21	1	1	2	1	1	3	2	1	2	2	-1	-1	2	0.840847	0.1895	-0.651347
28	1	0	2	1	28	1	1	3	2	2	2	3	1	3	3	-3	-2	3	0.948141	1.1074	0.159259
28	1	0	2	2	28	1	1	3	2	2	2	3	1	3	3	-3	-2	3	0.948141	1.1074	0.159259
29	0	0	2	1	20	1	1	2	1	2	5	2	1	1	1	-3	-1	3	0.60332	0.6205	0.0171796
29	0	0	2	2	20	1	1	2	1	2	5	2	1	1	1	-3	1	3	0.60332	0.6205	0.0171796
30	0	0	2	1	23	3	1	2	1	2	3	6	3	2	2	2	-2	3	0.815042	0.1349	-0.680142
30	0	0	2	2	23	3	1	2	1	2	3	6	3	2	2	2	-2	3	0.815042	0.1349	-0.680142
31	1	0	2	1	20	1	1	2	1	1	1	3	2	2	1	2	-3	3	0.3759	0.4953	0.1194
31	1	0	2	2	20	1	1	2	1	1	1	3	2	2	2	2	-3	3	0.3759	0.4953	0.1194
32	1	0	2	1	19	1	1	2	1	1	2	2	1	-1	-2	-1	-1	3	0.1652	0.3156	0.1504
32	1	0	2	2	19	1	1	2	1	1	2	2	1	-3	-3	-2	-1	3	0.1652	0.3156	0.1504
33	1	0	2	1	19	1	1	2	1	2	6	3	2	2	1	0	-2	2	1.0365	0.8305	-0.206
33	1	0	2	2	19	1	1	2	1	2	6	3	2	2	2	-2	-1	2	1.0365	0.8305	-0.206
34	1	0	2	1	21	1	1	1	1	3	1	6	3	2	1	1	-1	3	0.3958	0.0587	-0.3371
34	1	0	2	2	21	1	1	1	1	3	1	6	3	1	1	2	-1	2	0.3958	0.0587	-0.3371
35	0	0	2	1	18	1	1	2	1	2	1	3	1	3	2	-3	-1	3	1.01667	0.3402	-0.676475
35	0	0	2	2	18	1	1	2	1	2	1	3	1	3	1	-3	-1	3	1.01667	0.3402	-0.676475
36	0	0	1	1	21	1	1	2	1	1	1	5	3	3	3	-3	-3	3	0.2918	0.3309	0.0391
37	0	0	3	1	23	1	1	1	1	1	1	3	1	2	2	-3	1	3	0.5961	0.3895	-0.2066
37	0	0	3	2	23	1	1	1	1	1	1	3	1	0	0	-3	1	3	0.5961	0.3895	-0.2066
37	0	0	3	3	23	1	1	1	1	1	1	3	1	-1	-1	-3	1	3	0.5961	0.3895	-0.2066
38	0	0	2	1	21	1	1	2	1	4	5	4	1	2	0	-3	1	3	-0.3828	0.8207	1.2035
38	0	0	2	2	21	1	1	2	1	4	5	4	1	1	0	-3	0	3	-0.3828	0.8207	1.2035
39	0	0	1	1	23	1	1	2	1	4	1	7	5	1	-1	-3	-3	3	0.4663	0.0444	-0.4219
40	1	0	2	1	22	1	1	2	1	1	1	2	1	1	0	-3	0	3	0.724247	0.6317	-0.0925467
40	1	0	2	2	22	1	1	2	1	1	1	2	1	1	1	-3	1	3	0.724247	0.6317	-0.0925467
41	0	0	3	1	26	1	1	2	3	5	2	6	3	3	3	-2	-2	2	0.228374	0.1289	-0.0994741
41	0	0	3	2	26	1	1	2	3	5	2	6	3	3	3	-2	-3	3	0.228374	0.1289	-0.0994741
41	0	0	3	3	26	1	1	2	3	5	2	6	3	3	3	-1	-3	3	0.228374	0.1289	-0.0994741
42	1	0	3	1	23	1	1	3	1	1	4	2	1	2	3	1	-3	3	0.672044	0.5131	-0.158944
42	1	0	3	2	23	1	1	3	1	1	4	2	1	1	2	1	-3	3	0.672044	0.5131	-0.158944
42	1	0	3	3	23	1	1	3	1	1	4	2	1	1	1	0	-3	2	0.672044	0.5131	-0.158944
43	1	0	3	1	22	1	1	3	1	1	4	2	1	2	1	2	-2	1	0.808054	0.3238	-0.484254
43	1	0	3	2	22	1	1	3	1	1	4	2	1	2	2	1	-3	2	0.808054	0.3238	-0.484254
43	1	0	3	3	22	1	1	3	1	1	4	2	1	3	3	2	-3	3	0.808054	0.3238	-0.484254
44	1	0	3	1	23	1	1	2	1	1	5	4	2	1	1	-1	-1	3	0.374262	0.3871	0.0128384
44	1	0	3	2	23	1	1	2	1	1	5	4	2	2	2	-2	1	2	0.374262	0.3871	0.0128384
44	1	0	3	3	23	1	1	2	1	1	5	4	2	2	2	-3	1	2	0.374262	0.3871	0.0128384
45	1	0	3	1	27	1	1	3	1	5	1	7	5	3	3	-3	-3	3	1.15277	0.1749	-0.977872
45	1	0	3	2	27	1	1	3	1	5	1	7	5	2	2	-3	-3	3	1.15277	0.1749	-0.977872
45	1	0	3	3	27	1	1	3	1	5	1	7	5	2	2	-3	-3	3	1.15277	0.1749	-0.977872
46	0	0	2	1	20	1	1	1	1	2	1	7	8	1	2	-1	-2	3	0.981369	0.7539	-0.227469
46	0	0	2	2	20	1	1	1	1	2	1	7	8	-1	1	-1	0	2	0.981369	0.7539	-0.227469
47	1	0	3	1	19	1	1	1	1	1	1	3	1	-1	1	-2	-2	3	0.4737	0.39	-0.0837
47	1	0	3	2	19	1	1	1	1	1	1	3	1	1	-1	-2	-3	2	0.4737	0.39	-0.0837
47	1	0	3	3	19	1	1	1	1	1	1	3	1	0	-2	-3	-2	2	0.4737	0.39	-0.0837
48	0	0	3	1	26	1	1	2	1	1	3	7	5	2	1	-3	0	3	0.458132	-0.0176	-0.475732
48	0	0	3	2	26	1	1	2	1	1	3	7	5	0	1	-3	0	3	0.458132	-0.0176	-0.475732
48	0	0	3	3	26	1	1	2	1	1	3	7	5	-1	-1	-3	-3	3	0.458132	-0.0176	-0.475732
49	0	0	3	1	26	1	1	2	1	5	1	7	5	2	1	-3	-2	3	0.183407	0.1518	-0.0316067
49	0	0	3	2	26	1	1	2	1	5	1	7	5	2	2	-3	-3	3	0.183407	0.1518	-0.0316067
49	0	0	3	3	26	1	1	2	1	5	1	7	5	2	2	-3	-3	3	0.183407	0.1518	-0.0316067
50	1	0	3	1	21	1	1	2	2	1	1	3	1	0	-3	0	-3	3	0.442	0.8854	0.4434
50	1	0	3	2	21	1	1	2	2	1	1	3	1	-3	-3	0	-3	3	0.442	0.8854	0.4434
50	1	0	3	3	21	1	1	2	2	1	1	3	1	-3	-3	0	-3	3	0.442	0.8854	0.4434
51	0	0	3	1	18	1	1	2	1	1	1	5	2	3	3	-3	-3	3	0.564364	0.6317	0.0673361
51	0	0	3	2	18	1	1	2	1	1	1	5	2	3	3	-3	-3	3	0.564364	0.6317	0.0673361
51	0	0	3	3	18	1	1	2	1	1	1	5	2	3	3	-3	-3	3	0.564364	0.6317	0.0673361
52	1	0	2	1	19	1	1	2	1	1	6	1	1	2	2	-2	-3	3	1.0139	0.6613	-0.3526
52	1	0	2	2	19	1	1	2	1	1	6	1	1	-1	1	-3	-2	2	1.0139	0.6613	-0.3526
53	1	0	3	1	19	1	1	2	1	1	5	2	1	-2	-2	-2	-1	2	0.1417	0.4311	0.2894
53	1	0	3	2	19	1	1	2	1	1	5	2	1	-2	-1	-2	-1	3	0.1417	0.4311	0.2894
53	1	0	3	3	19	1	1	2	1	1	5	2	1	0	-1	-2	0	3	0.1417	0.4311	0.2894
54	1	0	3	1	20	1	1	1	1	3	1	2	1	3	3	-1	1	3	0.6684	1.1339	0.4655
54	1	0	3	2	20	1	1	1	1	3	1	2	1	3	2	0	2	3	0.6684	1.1339	0.4655
54	1	0	3	3	20	1	1	1	1	3	1	2	1	3	2	-1	0	3	0.6684	1.1339	0.4655
55	1	0	3	1	22	1	1	2	3	1	1	7	3	3	3	1	-2	3	0.7816	0.8743	0.0927
55	1	0	3	2	22	1	1	2	3	1	1	7	3	3	3	1	0	3	0.7816	0.8743	0.0927
55	1	0	3	3	22	1	1	2	3	1	1	7	3	1	2	2	-1	3	0.7816	0.8743	0.0927
56	0	0	3	1	22	1	1	2	1	1	1	2	2	2	2	-3	1	3	0.4795	0.4862	0.0067
56	0	0	3	2	22	1	1	2	1	1	1	2	2	2	2	-3	1	3	0.4795	0.4862	0.0067
56	0	0	3	3	22	1	1	2	1	1	1	2	2	2	2	-2	0	3	0.4795	0.4862	0.0067
57	0	0	3	1	20	1	1	1	1	1	1	2	2	3	3	-3	-2	3	0.3442	0.5435	0.1993
57	0	0	3	2	20	1	1	1	1	1	1	2	2	3	3	-3	-2	3	0.3442	0.5435	0.1993
57	0	0	3	3	20	1	1	1	1	1	1	2	2	3	3	-3	-2	3	0.3442	0.5435	0.1993
58	0	0	3	1	21	1	1	2	1	1	1	2	1	3	3	-3	-3	3	0.8951	0.0761	-0.819
58	0	0	3	2	21	1	1	2	1	1	1	2	1	2	2	-3	-2	3	0.8951	0.0761	-0.819
58	0	0	3	3	21	1	1	2	1	1	1	2	1	2	2	-3	0	3	0.8951	0.0761	-0.819
59	0	0	3	1	21	1	1	2	1	1	1	2	1	2	3	1	-3	3	0.585	0.3943	-0.1907
59	0	0	3	2	21	1	1	2	1	1	1	2	1	3	2	2	-2	2	0.585	0.3943	-0.1907
59	0	0	3	3	21	1	1	2	1	1	1	2	1	3	2	2	-2	3	0.585	0.3943	-0.1907
60	0	0	3	1	21	1	1	2	1	1	1	2	1	2	2	2	-1	3	0.7371	0.1448	-0.5923
60	0	0	3	2	21	1	1	2	1	1	1	2	1	3	2	-2	-3	3	0.7371	0.1448	-0.5923
60	0	0	3	3	21	1	1	2	1	1	1	2	1	3	3	-2	-3	3	0.7371	0.1448	-0.5923
61	1	1	3	1	21	1	1	1	1	1	2	3	1	2	2	1	-3	0	0.549	0.6524	0.1034
61	1	1	3	2	21	1	1	1	1	1	2	3	1	3	3	2	-3	0	0.549	0.6524	0.1034
61	1	1	3	3	21	1	1	1	1	1	2	3	1	3	3	2	-3	0	0.549	0.6524	0.1034
62	1	1	3	1	21	1	1	1	1	1	2	2	1	2	3	1	-3	3	-0.1809	-0.1669	0.014
62	1	1	3	2	21	1	1	1	1	1	2	2	1	3	3	2	-3	3	-0.1809	-0.1669	0.014
62	1	1	3	3	21	1	1	1	1	1	2	2	1	3	3	2	-3	3	-0.1809	-0.1669	0.014
63	1	1	3	1	31	1	1	3	3	4	5	5	3	1	1	-3	0	3	0.3749	0.6544	0.2795
63	1	1	3	2	31	1	1	3	3	4	5	5	3	-1	-1	-1	0	1	0.3749	0.6544	0.2795
63	1	1	3	3	31	1	1	3	3	4	5	5	3	0	-1	-1	1	1	0.3749	0.6544	0.2795
64	1	1	3	1	21	1	1	1	1	3	5	2	2	-2	-2	-3	2	1	0.6862	0.7868	0.1006
64	1	1	3	2	21	1	1	1	1	3	5	2	2	-1	-1	-2	-1	2	0.6862	0.7868	0.1006
64	1	1	3	3	21	1	1	1	1	3	5	2	2	2	2	-2	-2	2	0.6862	0.7868	0.1006
65	1	1	3	1	22	1	1	1	1	4	6	3	2	1	1	1	2	3	0.5904	0.2741	-0.3163
65	1	1	3	2	22	1	1	1	1	4	6	3	2	1	0	1	1	2	0.5904	0.2741	-0.3163
65	1	1	3	3	22	1	1	1	1	4	6	3	2	2	1	1	0	2	0.5904	0.2741	-0.3163
66	1	1	3	1	21	1	1	1	1	2	4	2	1	2	1	-3	2	3	0.0067	0.3426	0.3359
66	1	1	3	2	21	1	1	1	1	2	4	2	1	2	-2	-2	1	3	0.0067	0.3426	0.3359
66	1	1	3	3	21	1	1	1	1	2	4	2	1	1	1	-2	2	3	0.0067	0.3426	0.3359
67	1	1	3	1	20	1	1	1	1	2	1	2	1	2	0	-1	-1	2	0.2936	0.5942	0.3006
67	1	1	3	2	20	1	1	1	1	2	1	2	1	1	-1	-2	-1	3	0.2936	0.5942	0.3006
67	1	1	3	3	20	1	1	1	1	2	1	2	1	1	-2	-2	-1	3	0.2936	0.5942	0.3006
68	1	1	3	1	19	1	1	1	1	1	2	2	1	-1	-2	-3	2	3	-0.0715	-0.0458	0.0257
68	1	1	3	2	19	1	1	1	1	1	2	2	1	1	-2	-3	1	3	-0.0715	-0.0458	0.0257
68	1	1	3	3	19	1	1	1	1	1	2	2	1	1	-3	-3	1	3	-0.0715	-0.0458	0.0257
69	1	1	3	1	26	1	1	4	2	1	4	2	2	2	3	1	-3	3	0.2271	0.3257	0.0986
69	1	1	3	2	26	1	1	4	2	1	4	2	2	2	2	1	-2	3	0.2271	0.3257	0.0986
69	1	1	3	3	26	1	1	4	2	1	4	2	2	3	2	2	-3	3	0.2271	0.3257	0.0986
70	1	1	3	1	18	1	1	1	1	2	5	2	1	1	2	1	-1	3	1.1589	0.5525	-0.6064
70	1	1	3	2	18	1	1	1	1	2	5	2	1	1	2	0	-1	2	1.1589	0.5525	-0.6064
70	1	1	3	3	18	1	1	1	1	2	5	2	1	1	2	-1	-1	3	1.1589	0.5525	-0.6064
91	1	1	2	1	26	1	1	2	1	2	1	3	2	1	3	-3	-2	3	0.6744	0.9606	0.2862
91	1	1	2	2	26	1	1	2	1	2	1	3	2	-3	-3	-3	3	3	0.6744	0.9606	0.2862
92	1	1	2	1	19	1	1	1	1	2	1	2	1	2	2	-3	-3	3	0.6196	0.9944	0.3748
92	1	1	2	2	19	1	1	1	1	2	1	2	1	2	2	-3	2	3	0.6196	0.9944	0.3748
73	1	1	2	1	19	1	1	1	1	1	1	3	2	2	1	1	-3	3	0.8616	0.0288	-0.8328
73	1	1	2	2	19	1	1	1	1	1	1	3	2	3	2	-3	-3	3	0.8616	0.0288	-0.8328
74	1	1	2	1	19	1	1	1	1	2	4	3	3	2	0	-1	-3	3	1.0033	0.1243	-0.879
74	1	1	2	2	19	1	1	1	1	2	4	3	3	2	0	-1	-3	3	1.0033	0.1243	-0.879
75	1	1	2	1	27	1	1	1	1	3	5	2	1	1	2	0	-1	2	0.7917	-0.1882	-0.9799
75	1	1	2	2	27	1	1	1	1	3	5	2	1	2	3	0	-1	2	0.7917	-0.1882	-0.9799
76	1	1	2	1	21	1	1	1	1	1	2	7	4	2	2	-1	-3	3	-0.3582	0.0492	0.4074
76	1	1	2	2	21	1	1	1	1	1	2	7	4	2	2	-1	-2	3	-0.3582	0.0492	0.4074
77	1	1	2	1	19	1	1	1	1	1	1	7	3	3	3	-3	2	3	-0.2413	0.1928	0.4341
77	1	1	2	2	19	1	1	1	1	1	1	7	3	3	3	-1	-3	3	-0.2413	0.1928	0.4341
78	1	1	2	1	22	1	1	1	1	2	5	1	1	2	2	-1	0	2	0.7958	0.4532	-0.3426
78	1	1	2	2	22	1	1	1	1	2	5	1	1	3	2	1	-1	2	0.7958	0.4532	-0.3426
79	1	1	2	1	26	1	1	2	1	1	2	1	1	2	1	0	-3	2	-0.0522	0.4577	0.5099
79	1	1	2	2	26	1	1	2	1	1	2	1	1	2	0	0	-2	3	-0.0522	0.4577	0.5099
80	1	1	2	1	21	1	1	1	1	1	5	4	2	1	-1	-3	1	3	0.7639	1.0398	0.2759
80	1	1	2	2	21	1	1	1	1	1	5	4	2	1	1	-2	2	3	0.7639	1.0398	0.2759
81	1	1	1	1	21	1	1	1	1	1	4	2	1	1	2	0	-2	3	0.5277	0.518	-0.0097
82	1	1	1	1	36	1	1	1	1	1	2	3	2	2	2	0	-3	2	0.7985	0.943	0.1445
83	1	1	1	1	21	1	1	1	1	1	1	2	2	1	2	-1	0	3	0.7636	0.6256	-0.138
84	1	1	1	1	18	1	1	1	1	2	1	7	3	2	1	-1	-3	3	0.5277	0.4955	-0.0322
85	1	1	1	1	44	1	1	4	2	2	2	2	1	2	2	2	2	2	0.5316	0.9251	0.3935
86	1	1	1	1	38	1	1	4	2	1	2	2	1	0	0	-2	1	3	0.4876	0.6127	0.1251
87	1	1	1	1	33	1	1	3	3	5	5	7	4	2	2	0	-1	3	0.1266	0.8117	0.6851
88	1	1	1	1	19	1	1	1	1	2	1	2	1	2	2	1	-2	3	0.012	0.0563	0.0443
89	1	1	1	1	21	1	1	1	1	5	3	3	2	2	2	-1	-2	2	0.7174	1.1476	0.4302
90	1	1	1	1	18	1	1	1	1	1	1	7	2	0	1	-3	3	3	1.2071	1.0875	-0.1196
